# Supplementary material for: Unlocking the potential: m6A-RNA methylation in severe epidermolysis bullosa simplex
Source: Biosci Rep. 2025 Jul 22;45(7):429–38. doi: 10.1042/BSR20253141 (PMC12411834; doi:10.1042/BSR20253141)
Supplement: Online supplementary table 1 [file bsr-45-07-BSR20253141-s001.xlsx]

## Sheet: Sheet1
Sample	Cell line	[RNA] ng/ml	OD 260/280
A1	NEB-1	675	2.1
A2	NEB-1	1426	2
A3	NEB-1	1853	2.1
B1	KEB-7	523	2.1
B2	KEB-7	290	2
B3	KEB-7	173.11	2.2
