# Supplementary material for: Unlocking the potential: m6A-RNA methylation in severe epidermolysis bullosa simplex
Source: Biosci Rep. 2025 Jul 22;45(7):429–38. doi: 10.1042/BSR20253141 (PMC12411834; doi:10.1042/BSR20253141)
Supplement: Online supplementary table 2 [file bsr-45-07-BSR20253141-s002.xlsx]

## Sheet: Sheet1
Gene	Log2FoldChange	pValue-adj
METTL14	0.839871	1.4e-05
METTL3	0.354373	0.107743
YTHDC1	0.551938	0.000413882
YTHDC2	0.12	0.615241
YTHDF1	-0.514293	0.000272233
YTHDF2	0.41455	0.00394486
YTHDF3	0.478747	0.000325266
ALKBH5	0.049433	0.874102
FTO	-0.406408	0.00886188
